# Supplementary material for: Loss of Slc12a2 specifically in pancreatic β-cells drives metabolic syndrome in mice
Source: PLoS One. 2022 Dec 29;17(12):e0279560. doi: 10.1371/journal.pone.0279560 (PMC9799326; doi:10.1371/journal.pone.0279560)
Supplement: S1 Datasets — (XLSX) [file pone.0279560.s008.xlsx]

## Sheet: Fig. 1A
	Nkcc1ßKO								Control
5.5mM	0.01	0.01	0.02	0.02	0.06	0.02	0.03	0.03	0.03	0.01	0.07	0.01	0.03	0.02	0.06
12.5mM	0.09	0.07	0.11	0.12	0.1	0.14	0.06	0.15	0.48	0.23	0.25	0.25	0.09	0.11	0.36
5.5mM + BTD	0.01	0.01	0.01	0.02	0.02	0.04	0.01	0.04	0.02	0.02	0.04	0.01	0.04	0.02	0.02
12.5mM + BTD	0.06	0.07	0.07	0.12	0.08	0.07	0.09	0.16	0.22	0.15	0.12	0.17	0.07	0.06	0.16

## Sheet: Fig. 1B
10w old		30w old
Nkcc1ßKO	Control	Nkcc1ßKO	Control
4	19	37	158
22	17	4	18
12	10	19	13
5	6	39	188
11	66	36	15
29	16	6	23
16	70	26	12
18	10	67	6
14	16	9	39
20	4	8	6
28	8	79	54
21	18	25	12
8	3	5	50
9	4	33	90
75	24	24	14
25	11	21	13
4	31	55	182
11	61	18	31
21	16	12	5
5	76	20	9
6	12	56	6
4	4	14	4
42	12	7	72
87	37	75	53
20	3	22	9
8	13	45	40
30	6	15	8
31	268	19	51
3	12	114	5
4	193	32	45
5	26	92	11
49	19	53	7
219	3	7	120
6	76	13	4
13	5	6	19
9	9	33	23
15	14	8	5
5	65	104	10
13	29	53	82
21	20	82	4
23	8	47	8
23	29	5	7
18	5	34	22
16	56	69	29
29	15	48	12
31	16	19	12
10	65	5	4
16	38	31	62
15	8	8	6
6	30	11	68
7	15	5	4
4	26	6	7
5	5	64	14
87	8	61	62
33	15	114	16
8	7	47	13
14	4	62	4
27	111	15	10
43	348	5	7
21	48	4	166
5	30	21	82
57	5	21	39
37	4	68	176
6	81	14	49
42	6	11	39
9	12	129	10
48	15	48	6
45	6	54	84
228	5	6	84
7	9	5	9
10	24	38	49
4	48	71	11
10	25	20	4
18	4	10	92
5	30	29	46
36	19	7	26
14	10	5	5
12	5	7	13
14	11	11	7
11	6	33	65
20	45	4	12
16	58	19	13
21	94	36	5
17	17	37	24
6	12	5	24
12	4	25	9
6	5	56	11
7	13	11	18
35	18	9	18
15	197	71	23
17	345	21	17
17		6	29
24	90	25	29
11	4	21	9
35	13	24	127
44	5	61	103
55	75	21	27
40	106	13	173
9	144	64	13
48	11	22	10
4	4	15	40
230	23	7	13
111	80	82	92
10	65	22	46
12	117	21	20
11	62	23	57
16	14	8	13
9	12	27	32
7	70	22	30
7	17	47	5
25	5	40	20
6	12	5	68
10	26	12	7
24	3	51	74
15	4	10	4
34	23	69	4
40	5	19	7
16	162	84	4
17	73	78	12
9	87	11	29
19	69	47	13
20	14	47	18
20	4	13	15
44	5	7	6
27	13	18	18
26	65	25	9
9	41	4	43
8	14	14	22
4	97	11	41
6	90	9	44
43	51	5	8
7	85	8	9
4	6	5	22
11	101	5	26
11	68	4	8
4	5	22	15
9	75	62	147
8	25	26	104
8	149	158	43
26	88	10	128
4	52	19	46
6	133	87	4
10	76	59	10
29	99	4	91
18	63	51	4
32	32	12	11
38	10	13	69
14	6	6	14
7	32	9	11
14	25	14	12
11	15	6	7
11	5	5	5
4	10	16	90
10	20	4	4
20	12	5	82
19	11	21	16
13	7	10	121
6	13	104	9
4	4	131	54
14	5	46	14
29	9	17	38
20	5	13	11
13	4	90	8
9	4	63	5
19	112	82	6
8	82	11	13
6	5	6	11
12	95	37	29
4	24	45	22
9	95	72	66
40	175	94	107
6	64	4	125
13	5	5	67
18	8	11	8
20	20	5	26
29	12	127	24
25	57	11	19
16	150	6	13
9	95	20	20
7	92	8	15
5	57	83	15
13	83	125	4
10	35	53	6
30	32	9	55
6	17	4	22
4	13	17	8
13	54	86	20
12	16	66	102
36	6	88	59
44	8	12	7
11	75	8	5
14	6	84	13
16	7	79	19
32	10	32	30
9	4	38	8
108	6	6	14
12	109	8	29
6	19	109	65
24	78	8	101
63	112	7	69
28	84	21	111
6	51	8	27
29	182	61	12
73	42	17	39
16	74	29	17
4	77	19	21
8	77	20	8
220	26	15	24
58	58	31	5
8	103	9	17
30	5	18	5
14	23	11	4
105	94	16	19
72	61	6	4
16	29	6	7
40	4	29	12
8	83	48	17
9	18	10	6
26	12	4	4
20	18	5	10
4	101	24	181
17	89	14	4
135	21	4	13
12	7	13	5
16	14	7	15
40	6	9	26
99	13	434	8
5	5	5	17
24	4	18	68
8	12	5	12
5	6	48	160
9	8	25	5
65	10	25	7
17	6	10	29
26	141	20	26
59	39	7	9
215	66	11	12
20	124	35	11
91	76	11	9
4	39	11	14
4	19	10	16
14	88	8	21
83	32	24	29
34	115	31	4
35	61	8	8
9	38	22	34
11	17	5	19
8	64	6	13
11	59	13	4
28	146	6	9
15	108	6	14
12	80	20	5
107	26	457	7
9	24	9	161
15	39	14	8
8	11	61	6
42	9	48	8
77	4	13	19
20	5	14	4
7	6	68	14
14	24	9	63
15	8	176	32
32	84	36	9
56	182	22	5
190	216	4	12
83	25	10	152
16	55	6	4
57	6	417	34
74	41	6	11
23	6	21	30
45	111	62	17
5	70	33	16
4	105	10	20
5	121	83	11
8	61	202	6
11	38	201	8
5	88	18	7
21	34	5	36
31	24	51	33
8	101	11	10
49	20	31	34
19	32	413	8
13	29	14	5
12	46	61	7
5	6	38	6
17	37	13	52
22	16	72	68
118	6	6	42
14	8	136	28
99	9	29	7
6	6	18	36
7	58	18	7
9	8	6	25
10	10	5	4
5	3	38	20
6	5	9	8
23	51	29	36
10	120	15	44
25	163	5	8
28	109	4	5
37	44	16	198
11	55	29	53
12	13	93	47
4	8	135	6
22	7	23	11
7	54	55	22
16	26	80	59
42	23	26	15
12	5	16	13
41	15	89	42
25	33	32	25
6	147	18	17
17	40	52	8
10	21	20	187
8	43	4	16
9	82	15	4
143	5	30	11
12	15	74	6
108	12	156	5
10	9	90	7
19	6	52	4
13	14	44	28
5	6	32	47
4	4	11	28
6	5	120	34
7	5	15	107
30	4	49	14
27	5	13	6
10	4	4	22
17	276	5	27
5	138	9	30
10	112	35	69
19	59	6	9
13	21	193	42
33	54	104	28
4	114	28	9
7	160	45	21
9	105	41	157
31	65	6	11
15	70	122	16
5	5	10	18
18	12	36	19
16	6	12	76
7	21	60	23
28	81	121	43
23	21	22	10
11	24	27	14
9	18	30	10
6	23	69	139
33	58	9	52
26	4	42	11
11	15	28	5
306	21	9	9
59	18	21	14
15	9	157	155
53	4	11	53
26	6	16	132
47	6	18	91
6	14	19	12
13	15	76	6
55	9	23	5
57	6	43	140
167	7	10	14
19	7	14	78
4	5	10	159
11	10	139	38
15	6	52	105
40	243	11	5
6	10	5	5
25	12	9	8
1	67	14	112
8	6	155	10
20	79	53	5
9	16	132	78
8	59	91	155
22	163	12	97
18	99	6	13
22	6	5	5
29	14	140	110
7	27	14	9
20	45	78	7
24	82	159	98
7	27	38	202
60	92	105	13
33	104	5	4
73	163	5	13
16	61	8	14
8	4	112	29
9	33	10	114
57	104	5	4
55	12	78	4
186	11	155	11
318	19	97	112
7	22	13	10
18	17	5	8
35	10	110	14
6	10	9	4
10	6	7	119
19	5	98	59
25	4		10
6	5	13	31
10	6	4	12
35	4	13	4
19	13	14	8
30	8	29	116
15	4	114	11
6	7	4	9
26	5	4	262
4	205	11	18
18	107	112	9
52	56	10	20
79	40	8	8
38	23	14	68
15	159	4	116
5	46	119	14
63	54	59	124
41	125	10	9
6	26	31	4
226	12	12	250
355	135	4	12
19	150	8	21
18	6	116	13
5	4	11	17
39	6	9	126
17	6		39
18	18	18	6
16	15	9	146
6	13	20	9
54	15	8	30
13	7	68	6
40	5	116	7
15	65	14	11
10	7	124	9
5	4	9	7
33	22	4	7
41	11	12	26
73	301	21	150
7	121	13	11
13	65	17	14
30	96	126	93
51	39	39	15
50	33	6	17
12	112	146	31
254	17	9	9
318	53	30	13
12	111	6	9
134	6	7	9
19	9	11	13
5	7	9	6
68	5	7	7
10	9	7	25
116	74	26	18
135	26	150	128
36	13	11	11
23	13	14	4
198	4	93	117
43	8	15	4
73	12	17	20
18	5	31	4
17	33	9	5
9	149	13	6
36	300	9	29
7	4	9	8
34	4	13	5
29	12	6	45
107	4	7	57
37	18	25	5
10	75	18	55
5	23	128	13
12	18	11	17
8	66	4	63
4	54	117	17
5	167	4	33
4	38	20	121
133	6	4	5
62	76	5	15
206	105	6	17
13	31	29	45
111	75	8	9
113	11	5	33
40	6	45	6
133	7	57	13
64	7	5	99
24	5	55	7
11	5	13	17
33	39	17	114
5	233	63	8
13		17	5
35	32	33	25
8	12	121	5
7	159	5	35
7	17	15	35
20	49	17	15
67	40	45	74
46	10	9	6
5	23	33	119
16	12	6	8
16	17	13	10
12	11	99	22
8	7	7
7	15	17
14	12	114
5	12	8
6	6	5
6	4	25
90	7	5
76	8	35
65	5	35
13	4	15
65	41	74
74	8	6
35	18	119
47	30	8
144	16	10
14	10	22
7	5
22	80
10	17
11	11
37	37
49	9
12	20
8	14
13	13
35	7
12	10
6	6
11	14
7	12
14	25
13	15
5	10
8	18
14	22
4	19
66	41
7	14
60	10
14	41
57	33
79	7
5	27
9	5
46	25
28	12
14	48
42	26
29	82
58	5
10	6
61	40
17	13
4	9
82	22
27	12
8	22
16	12
7	14
7	18
16	35
34	86
20	43
6	6
5	33
5	6
7	4
8	32
27	24
99	8
15	45
13	11
10	9
76	13
63	6
27	211
80	61
99	106
98	98
25	63
84	72
43	29
81	21
6	47
4	43
9	34
4	44
6	30
5	25
21	17
74	23
35	47
78	10
66	21
83	6
116	12
97	14
14	18
10	7
103	137
18	39
51	10
29	8
13	13
8	177
9	20
4	70
7	50
5	29
5	136
	61
	45
	46
	49
	122
	111
	27
	35
	72
	48
	14
	52
	34
	19
	4
	12
	14
	9
	50
	11
	4
	9
	5
	11
	4
	4

## Sheet: Fig. 1C
	10w old		30w old
	Nkcc1ßKO	Control	Nkcc1ßKO	Control
	1.9557	0.730016	0.903407	1.90668
	0.77566	1.12776	0.746213	1.44916
	0.79445	1.79695	0.804602	1.46456
	0.369015	0.49387	0.89394	2.83709
	0.759952	1.24227	1.0529	1.38996
	0.839908	0.924067	1.34878	1.16058
	1.03562	1.67059	1.02665	0.922292
	1.41832	1.33806	0.58342	1.96302
	1.15156	0.877481	0.665745	1.39639
	0.831269	1.09192	0.659083	1.22619
	1.37889	0.435815	0.85462	1.88227
	1.79211	1.63914	0.723921	0.935626
	0.898987	0.67978	0.420229	1.0275
	1.26293	0.753335	0.717651	0.873634
	1.2131	0.933639	0.788846	0.864304
	1.23763	0.896855	1.44029	0.802432
	0.312593	0.951048	0.551077	1.135
	0.835703	1.19569	0.971409	1.53841
	1.46178	0.780599	0.754581	0.689598
	0.18699	1.31415	0.859245	1.03465
	0.720394	0.867848	0.734578	1.7502
	0.857372	0.806687	0.484252	1.2481
	1.28807	1.00422	0.530137	0.765374
	1.15003	1.55611	0.760745	0.641657
	1.53144	0.754361	0.660138	1.26784
	0.752792	1.20249	1.06469	1.23921
	1.21771	1.8406	0.713935	1.3906
	1.39941	1.40917	1.46359	1.89722
	0.829111	1.7095	0.726803	0.854836
	0.782213	1.15773	1.05532	1.45991
	0.592825	0.814818	1.36997	0.948898
	1.00557	2.12817	0.804115	1.12145
	1.55534	1.16995	1.04665	1.06179
	0.935333	0.448748	1.7206	0.900234
	0.987291	1.52194	1.83717	1.12558
	0.476945	1.21105	1.02164	0.725387
	0.650961	1.43509	1.04876	1.92263
	0.394104	1.03485	1.56673	1.93456
	0.656626	1.23701	0.93945	1.23976
	1.32306	1.36537	1.27967	0.815823
	0.39147	1.32414	1.58679	0.824167
	1.14278	0.551995	1.35062	1.50146
	1.11601	1.39904	1.47339	1.07431
	0.869699	0.643293	0.496264	1.62222
	1.08789	0.831486	1.16713	1.73495
	0.929877	1.77377	1.1863	0.801367
	0.673491	1.24023	1.22898	0.920212
	0.778479	0.804826	0.858872	1.00849
	1.0529	1.4514	1.77543	1.15429
	1.09386	0.953804	0.939539	1.46993
	1.04509	1.6771	0.890504	1.25752
	0.694811	1.18037	1.2091	0.893481
	0.895897	0.459848	0.505291	1.28583
	1.02245	1.05144	0.579055	0.836249
	1.36253	0.963977	0.890632	1.76892
	0.557298	0.909743	1.21424	1.19795
	1.1133	1.27159	1.11683	1.11832
	0.869171	1.01087	1.32044	1.78224
	0.730955	1.85852	1.4391	1.29316
	1.31645	1.07315	1.38387	0.659143
	1.63512	1.23367	1.05687	1.05992
	1.79369	1.8454	1.31379	1.55546
	1.08608	0.858592	1.4289	0.699031
	0.496035	1.45441	1.38136	1.80522
	0.840221	0.887868	1.22008	0.854782
	0.627405	0.5669	0.796099	1.30122
	0.884548	0.613305	0.763487	1.22624
	1.0732	0.987855	0.873753	1.43979
	1.59245	1.7876	1.58445	0.687626
	1.02139	1.12464	1.02283	1.14924
	0.827692	0.501493	0.717481	1.01685
	0.870919	1.57141	1.0724	1.17557
	1.24816	1.09299	1.80916	1.20035
	0.552243	0.882071	0.991413	0.518722
	0.712592	1.45603	1.44101	0.921517
	1.58161	1.18893	2.15485	1.14155
	0.815025	1.88911	1.25075	0.578588
	2.11469	1.12086	1.82033	0.89877
	0.931448	1.37729	0.686917	0.5869
	0.847858	1.14719	1.35106	0.495199
	1.88634	1.60425	0.702386	1.48518
	0.695795	1.065	0.761432	1.13608
	0.817979	2.49731	0.761805	0.850148
	0.928912	1.04611	0.671302	1.21182
	1.23078	0.848366	0.796237	1.10683
	0.946597	0.814555	0.945693	1.87404
	0.822227	1.51505	1.23252	1.28448
	1.26049	1.21981	0.996293	1.24766
	1.68168	1.32495	0.723048	2.51801
	1.3736	0.870283	0.542096	1.08916
	1.92322	1.07874	0.457171	1.59501
	1.04774	0.870936	0.889814	1.96853
	1.97455	1.40061	0.927816	1.11628
	0.997741	1.33837	0.298663	1.41566
	1.87723	1.48821	0.893178	1.25954
	1.52121	0.814377	0.870532	1.3437
	0.856014	0.799757	1.2557	1.21653
	1.0885	1.05933	0.481305	1.36001
	0.648305	1.2931	0.770656	0.969652
	1.90607	1.8629	0.68562	1.47136
	1.34603	0.967629	0.619002	1.5206
	1.14783	1.15589	0.764638	1.67131
	0.720448	1.00683	0.388237	1.96552
	0.700568	1.06493	0.556433	1.73004
	0.879238	1.28814	0.683759	1.4381
	1.98818	1.00695	0.661208	0.901664
	0.664402	0.22405	1.0819	1.66073
	1.46176	0.814322	0.761078	1.64408
	1.37741	2.1111	1.17389	1.35731
	0.882642	1.24062	0.646629	1.54388
	1.00417	0.606906	0.474226	0.967231
	1.90243	1.45102	0.797328	0.869062
	0.903454	0.359381	0.847957	1.63796
	1.89515	1.21621	0.732794	1.9477
	1.77126	1.04322	0.710785	1.9015
	1.15017	1.78238	0.735638	1.36812
	0.797509	0.845226	0.646778	1.42336
	1.07993	0.922452	0.708997	0.875138
	1.21427	1.00759	0.677054	1.62533
	1.23282	1.18294	1.43586	0.992959
	1.28447	1.38241	1.245	1.11412
	1.87521	1.35199	1.4227	1.26586
	1.63604	1.67082	1.05268	1.28624
	0.595288	0.658356	1.49788	1.13933
	1.14701	1.42026	0.940344	2.21045
	0.728855	1.43991	1.19267	0.914277
	2.20128	1.55887	1.42224	0.832659
	1.48361	0.954588	0.510011	1.02844
	1.44556	2.39447	1.4289	1.42381
	0.977154	1.13894	2.05619	0.905935
	1.22622	1.40166	1.07771	1.32514
	1.10881	1.03336	1.56779	1.081
	1.09385	1.2034	1.24858	0.827863
	0.795123	1.82061	1.17243	1.60605
	1.46597	1.51547	1.8332	1.603
	0.846881	0.860348	1.07032	1.96722
	0.761946	1.16016	0.473529	1.86914
	1.4601	1.47239	0.738016	1.18468
	0.778863	1.18503	0.453744	1.131
	1.83971	1.47078	0.925389	1.11241
	1.22244	1.34751	1.41319	1.35556
	1.48207	1.60479	1.19815	1.29956
	2.09183	1.02952	1.16098	0.912211
	1.43487	0.910621	1.04095	0.848942
	1.79755	0.693337	0.434378	1.21103
	2.34765	0.668868	0.800823	1.75355
	2.10256	0.809018	1.03523	1.18124
	0.483494	0.651986	1.83217	1.18771
	0.779309	0.897459	0.34644	1.01106
	2.12871	0.765127	0.82084	1.67876
	1.67969	0.906023	1.33751	1.73214
	1.25222	0.76821	1.39283	1.29944
	1.17494	0.693162	1.82338	2.49055
	2.1035	0.430562	0.661985	1.34359
	1.71978	1.14248	1.04653	1.63918
	1.70841	1.14216	1.19748	1.43063
	0.67211	1.43922	0.529052	2.51809
	0.266559	0.972835	0.708454	1.22369
	1.74013	0.949243	1.06972	1.63475
	0.978382	0.739173	1.85631	2.07479
	1.10923	1.34511	1.87915	1.09751
	2.03339	0.981788	1.26209	0.556724
	0.81952	1.07062	1.71297	1.10244
	1.40748	1.28647	1.70881	1.16562
	1.08134	1.32762	1.09399	0.953484
	1.28287	1.27829	1.33475	1.52825
	1.40116	1.31998	1.65376	0.934313
	1.11943	0.740047	2.20347	1.3797
	1.31026	0.801271	1.64197	1.73328
	1.35826	0.537232	0.927335	1.21701
	1.68186	0.719073	0.959611	0.720265
	1.52587	1.38368	1.77772	1.01031
	1.99368	1.19437	1.17646	1.42248
	1.84794	0.988166	1.47571	1.33155
	2.06336	1.48879	1.72707	1.56853
	1.24728	1.57712	0.649095	1.71572
	1.09943	1.18963	2.31795	0.977447
	1.50279	1.03898	0.521212	1.90534
	1.30182	0.819349	0.850386	1.28706
	1.99002	1.18874	1.84432	1.13131
	1.18707	0.456935	0.818992	0.681995
	0.844888	1.01721	1.42958	0.793529
	0.771944	0.780251	1.99676	1.51103
	1.60165	0.866704	1.62481	1.1676
	0.668401	2.26802	1.72536	1.33634
	0.543688	1.19335	1.49679	1.56573
	1.43151	1.08279	2.40321	1.45924
	1.09177	1.01945	2.48013	1.74867
	1.04624	0.363449	0.939671	1.7931
	1.73771	1.09305	1.68394	1.64104
	0.978429	1.15388	1.44874	1.23721
	1.39321	2.51445	1.01873	1.41546
	0.963688	1.1862	1.50651	1.91304
	0.499175	1.80575	2.06091	0.815462
	0.835598	1.50803	1.27201	1.45009
	1.15659	1.64075	1.99184	1.02412
	1.32818	1.25675	1.21831	1.92611
	0.707892	1.83584	1.63837	0.755126
	0.61948	1.94546	0.838692	0.676347
	0.941341	1.36415	2.03044	1.02075
	0.888833	1.38046	1.22697	1.71388
	0.652858	1.62498	0.765428	1.53571
	1.36442	1.6892	1.10031	1.01427
	1.34877	1.65705	0.958494	0.955594
	1.1609	2.1657	0.984292	1.59891
	0.97915	1.29886	1.07755	1.84641
	2.24264	1.26422	1.43796	1.12014
	0.884915	1.26704	1.50765	1.74365
	0.472214	1.34283	2.0853	1.51607
	0.890709	1.93573	1.19366	1.53302
	1.13283	0.871602	1.63331	1.11192
	0.495443	0.596027	0.97232	1.35194
	0.999076	0.755689	1.25546	1.04545
	1.04312	0.841358	1.06208	1.02157
	0.809885	1.24045	1.9705	1.5351
	0.754509	0.998268	2.17198	1.73264
	1.27329	1.40858	0.805888	1.48291
	0.770323	1.44478	1.08165	2.07286
	0.740693	0.718271	0.855203	1.17358
	1.90715	1.09078	0.934232	1.95023
	1.03154	1.35004	1.38335	1.69523
	0.692135	1.18552	1.00783	0.797585
	0.754691	0.432234	1.3156	2.48445
	0.660765	0.456838	1.24405	0.962112
	1.18435	0.1667	2.21438	0.57745
	0.976477	0.446739	2.51006	0.883703
	0.690141	0.569065	1.7964	1.44111
	0.900499	1.14446	2.04986	0.508304
	0.946498	0.94945	1.6315	1.28517
	1.7377	1.34642	1.4165	0.857024
	1.10615	1.92294	1.27822	0.777838
	0.471823	1.05258	1.88437	1.37105
	0.698482	1.55491	1.65126	1.09814
	0.821274	1.21228	0.888054	1.37406
	0.772364	1.3834	2.0061	1.44507
	0.828278	1.68226	1.39131	1.85731
	0.703958	1.03647	1.21962	1.7865
	0.855708	1.08234	1.49107	1.41903
	1.15211	1.04491	2.09802	0.92103
	0.464544	1.17178	0.855929	1.99532
	1.33327	1.22611	0.763309	1.40503
	1.07548	1.5837	0.940725	1.28253
	1.29289	0.950733	1.05432	0.962746
	1.15752	0.932948	1.82206	1.5616
	0.947484	1.59122	1.29843	1.83701
	1.47519	0.812154	1.95482	1.089
	1.59953	1.00744	0.740871	0.928407
	0.979684	0.79015	2.15544	1.02959
	1.02455	0.483335	0.92977	2.34143
	1.0541	0.771579	1.10425	1.41389
	1.12002	1.59901	2.07753	1.5618
	0.67787	1.05011	1.79065	2.17452
	0.734038	0.65212	0.661792	1.38688
	0.967952	1.15757	1.26692	1.75111
	1.05847	1.09245	0.853085	0.867049
	1.06722	0.800978	0.676551	1.87541
	0.994568	1.21213	1.0775	1.46259
	1.11121	1.56512	1.20003	1.75558
	1.06318	1.23934	1.24435	1.07443
	0.903684	0.812838	0.931405	1.02879
	1.06141	0.996438	0.430547	0.898449
	0.596468	0.647836	1.19803	1.50498
	0.566701	1.20812	0.940884	1.97697
	1.79465	1.44174	0.916523	1.70965
	0.572387	1.24282	0.71775	2.52814
	0.781776	1.24515	0.538361	1.72166
	0.902828	1.96164	0.362929	1.63976
	0.674451	1.13634	1.05923	1.98798
	0.845646	0.887702	0.6625	1.39096
	1.20746	1.10567	0.861969	2.10548
	0.938511	1.50324	0.93735	0.968004
	0.988282	1.07781	1.19349	1.13353
	0.867919	0.984177	0.8984	0.765195
	1.24583	1.13383	0.742225	1.35409
	0.744431	0.547022	0.948085	1.38744
	0.684676	1.2895	1.18516	0.575664
	0.914161	1.60729	1.16224	1.56514
	0.757533	0.890022	0.654247	0.629386
	1.31702	1.43234	0.797175	0.732972
	1.10416	1.04647	0.614403	0.526075
	1.1024	1.19381	0.818815	1.00738
	0.762628	0.688277	1.07105	0.811591
	0.829528	0.869201	1.34707	0.766874
	1.32923	1.17428	0.991976	0.851694
	1.21842	0.45777	1.12508	0.751608
	1.3648	0.344467	1.31065	1.09823
	0.609067	0.851743	0.984332	1.52528
	0.800176	0.679059	0.97031	0.73923
	0.61714	2.53173	1.58439	1.49235
	1.16259	1.56584	0.6016	0.589374
	0.702727	1.29138	1.01705	1.614
	0.787585	1.51069	1.17124	0.664969
	1.56636	1.16187	0.736483	1.05967
	0.490646	1.80034	0.644324	0.858986
	0.383489	1.38681	1.5034	0.740197
	0.692221	1.79152	1.10435	1.37557
	0.444593	1.72506	1.66597	1.25942
	0.668646	1.65832	0.7017	0.764046
	0.862557	1.45914	1.20176	1.84452
	0.552204	1.05715	0.436845	1.43696
	1.27879	1.45104	0.702994	0.861935
	1.35294	2.03231	0.974813	1.57167
	1.49861	0.940516	0.897493	0.871405
	1.43093	1.06996	1.28257	1.11311
	0.882109	1.32273	1.7621	1.37355
	1.99694	0.504025	0.714444	1.37711
	1.62716	1.26127	0.918885	1.26938
	1.57835	0.987544	1.08996	0.876689
	2.25936	1.27683	0.567879	0.762455
	1.04475	0.905107	1.20364	2.40477
	0.931908	0.932905	1.10024	1.74995
	0.800387	1.06267	0.722347	1.49529
	1.00737	0.92724	1.03132	0.912441
	2.09918	0.89202	1.01365	1.92674
	0.573918	1.48143	0.239813	1.59171
	1.13789	0.545033	0.634767	1.86783
	0.906877	1.40042	0.999684	1.69951
	1.09003	0.564548	0.914406	2.03427
	0.637614	0.429989	1.23854	1.31434
	1.4539	0.732083	0.900442	1.06779
	0.702307	0.499759	1.04697	1.6001
	2.15489	1.2628	0.99996	1.18617
	0.550128	1.41873	1.21671	1.71586
	0.760979	1.1131	0.756519	1.30094
	0.902202	1.64309	0.929559	1.35954
	0.957566	1.8407	0.865826	1.48981
	0.612741	1.16085	1.4102	1.32122
	0.849363	1.35998	1.46815	1.57053
	1.3927	1.38151	1.0105	1.91197
	0.508335	1.67502	0.543762	0.935795
	1.18568	1.89364	0.680753	1.16121
	0.293628	1.46276	0.774419	0.878276
	0.872585	0.724736	1.24975	0.67276
	0.832593	0.740071	1.05634	1.29091
	0.548843	1.20026	0.685915	0.55124
	0.609984	2.15348	0.848976	1.56432
	0.869173	1.2877	1.05938	0.762139
	0.968178	1.05054	1.29664	0.960407
	0.702084	1.95032	1.07186	0.827727
	0.732527	0.904767	1.06098	0.670273
	1.13655	1.33742	1.22654	1.30057
	0.933656	1.14172	0.811201	1.40272
	1.10723	0.833469	0.914484	0.535389
	1.31844	0.856817	1.23093	1.18722
	1.18791	0.73711	1.05456	0.668185
	1.05653	0.923173		0.590377
	1.39414	0.62869		0.717121
	0.832982	0.415441		0.996394
	0.586848	0.693539		0.577677
	0.574125	0.47314		0.572488
	0.93823	0.61017		0.72304
	0.896052	0.753993		0.824627
	1.01266	1.11545		0.567374
	1.23602	1.06616		0.757736
	0.582026	0.489376		0.639417
	0.910325	0.52161		0.51262
	0.936001	1.66099		0.711659
	1.25346	1.47798		1.17138
	0.894926	1.43308		0.601595
	0.461062	0.940784		0.665075
	0.912484	0.712916		0.586873
	0.453492	1.09435		0.509374
	1.94399	1.11395		0.960451
	1.23108	1.11865		0.726645
	1.12672	2.18798		0.654779
	0.986911	1.31736		0.683202
	1.27981	1.3084		0.523966
	1.08856	1.68054		0.646608
	0.88756	0.626146		1.26895
	0.615259	0.808811		0.752861
	0.946672	1.1072		0.744965
	1.02183	1.15324		0.988312
	0.901561	1.34139		0.708085
	1.22575	1.20529		1.4627
	1.35864	1.04105		0.893525
	0.688544	1.50936		1.04691
	0.802717	1.1271		0.783145
	0.97569	1.62268		0.880078
	0.723886	1.52596		1.13603
	0.687523	1.79381		0.807965
	0.714761	1.11379		0.860539
	0.692368	0.997635		1.01212
	0.310188	0.705489		1.60513
	0.812673	0.883454		1.1248
	0.899302	0.899046		0.884127
	0.747118	0.752709		0.963953
	0.970827	1.24199		1.00062
	0.821838	0.880205		1.30221
	0.274611	0.574976		0.635236
	1.18983	0.778752		0.999081
	0.336047	0.751422		0.838304
	1.23318	1.06118		1.17724
	1.09004	0.393515		0.982226
	1.05356	0.879249		1.2505
	0.974676	1.03504		0.798891
	1.07389	0.537117		0.86089
	1.30434	0.864942		0.680019
	0.82638	0.755014		0.776283
	1.31242	0.349919		0.671253
	0.488331	1.51416		0.719675
	1.14637	1.37675		0.523693
	1.14804	1.65816		0.501071
	0.834959	1.08595		0.913756
	0.712557	2.16408		0.869283
	1.20099	1.45391		0.547617
	0.87746	1.75256		0.638987
	0.356865	0.740557		0.716694
	0.756189	1.19012		0.943752
	1.12793	0.589124		0.865022
	1.66594	1.19357		0.488016
	0.581275	1.12838		0.796649
	1.04597	0.804803		1.0428
	0.753563	1.83537		0.886362
	0.90534	0.712216		0.905351
	0.891306	0.735949		0.957488
	0.682848	0.951188		0.426081
	1.20941	0.564566		0.6277
	1.10953	0.650503		0.509786
	0.399706	1.09228		0.663632
	1.30606	0.790589		0.620911
	0.880365	0.568044		0.775864
	0.957178	1.91101		1.4216
	0.824938	1.04386		0.85232
	0.522611	0.770823		1.30807
	1.12811	0.488338		1.00539
	1.41458	0.715831		1.27798
	1.53616	0.38914		1.01761
	1.34151	1.28011		0.644572
	1.13591	1.1011		1.05587
	0.934735	1.49443		1.13456
	1.19687	1.71513		0.849268
	0.94542	1.87763		1.02352
	1.17812	1.39842		0.857713
	1.8735	1.38273		0.777045
	0.957159	1.29014		1.40615
	1.47096	1.76136		0.598923
	0.945015	1.33147		0.856086
	0.865993	0.59819		0.873907
	0.931683	1.75762		1.82332
	0.978558	0.940949		0.81329
	0.974752	0.860394		0.87354
	0.856403	0.349866		1.62299
	1.45847	0.948511		1.41744
	1.14989	0.891677		1.47486
	0.935446	0.783411		1.75712
	1.35815	1.35928		0.748445
	0.924092	0.620805		0.910792
	1.52962	1.21655		1.81906
	0.788802	0.90021		1.4431
	0.55346	0.823255		1.51582
	0.418543	1.17769		1.52967
	0.82042	1.48128		1.13384
	0.928423	1.2101		0.824454
	0.646923	0.705386		0.782551
	1.24901	1.31849		0.985292
	1.32864	0.312662		1.41146
	1.30856	0.685793		0.815615
	1.50815	1.55171		1.68986
	1.19651	2.04766		1.69035
	1.02346	0.583042		0.657957
	1.32994	1.26098		1.04432
	1.30253	1.26492		1.11075
	1.06956	1.01188		0.708451
	0.863647	1.12185		0.548606
	0.850691	1.58635		0.907651
	0.683523	1.32184		0.577465
	1.37315	1.04557		0.670491
	0.520033	0.662345		1.48442
	1.47018	1.52232		0.828265
	0.405805	2.80586		1.45337
	0.927402	0.774284		0.860691
	0.859399	1.76909		1.09951
	0.781581	2.03255		0.679578
	0.975378	0.887399		1.15391
	1.01356	1.60942		0.770973
	1.02335	1.1848		1.04519
	0.806262	1.45673		0.995805
	0.88888	1.51018		1.13026
	0.880783	0.96279		0.856541
	1.34325	0.961181		1.15577
	1.22931	1.42485		0.663534
	1.29575	0.825589		1.07888
	0.51713	0.797533		0.713861
	0.452009	1.34345		0.892877
	0.568731	2.43467		0.909577
	1.24092	1.88079		0.827523
	1.0623	0.930327		0.651389
	1.18116	2.63972		1.12536
	0.717062	0.847019		0.655184
	1.53533	1.21235		1.95135
	1.22848	0.830384		0.8324
	1.25593	1.37782		0.906038
	2.19039	0.912376		0.613097
	1.26829	1.08126		1.10818
	1.41248	0.758238		1.11257
	1.66502	1.58586		0.732964
	1.57119	1.15256		1.92112
	1.44504	1.34698		0.632058
	1.43017	1.77422
	1.07042	1.23722
	1.8199	0.545356
	0.727548	1.68048
	0.640285	1.49781
	1.76946	1.33931
	1.41043	1.24945
	0.973641	0.918614
	2.25068	2.16965
	1.34013	1.61528
	1.50761	1.30974
	1.38503	0.822214
	0.787226	2.05847
	0.65532	1.28629
	0.279065	1.32309
	0.511878	1.15643
	1.0376	0.971427
	1.50902	1.64218
	1.54892	2.19018
	1.30347	1.9333
	0.759203	2.70049
	1.45038	1.14085
	1.60975	2.20368
	2.12974	1.47205
	0.617847	1.30881
	1.38825	1.62465
	1.61892	1.28949
	0.955793	1.74247
	1.01535	1.15822
	1.41417	1.17679
	1.54742	1.3709
	1.68873	1.99524
	1.25726	1.34091
	1.08997	1.63183
	0.694366	1.42867
	1.20176	2.12432
	1.21614	0.460397
	0.924195	0.801869
	1.23924	1.69654
	0.740268	2.17654
	0.55292	1.80639
	0.827856	1.95997
	1.25107	2.2485
	0.754729	2.0152
	1.71472	1.07432
	0.325794	1.11713
	0.435199	0.612253
	0.875192	1.17775
	0.548203	2.25999
	1.43084	1.12055
	1.00918	1.60116
	0.780837	1.47774
	1.73831	2.23185
	1.71338	2.4842
	1.52332	1.4164
	0.9586	1.00067
	1.42528	2.67821
	1.66999	1.4282
	2.3551	1.21996
	1.54473	0.767765
	2.00379	1.045
	1.88296	0.471707
	2.28787	1.4718
	1.19729	1.43846
	1.93493	1.92644
	2.23925	2.10426
	0.516595	1.56562
	1.4248	1.66582
	1.41136	2.12298
	1.56866	1.94936
	1.41364	1.76091
	1.55279	2.49245
	2.465	2.44045
	1.63795	1.61263
	1.59291	1.5319
	1.39347	1.57005
	0.87642	1.3067
	1.10076	1.64938
	1.55734	2.70809
	1.15335	1.61808
	2.29213	2.35452
	1.18715	1.14996
	1.4846	0.882598
	1.16932	2.02553
	1.0262	1.45076
	1.23328	2.19427
	0.497001	1.82626
	0.549503	1.19609
		0.932258
		0.545785
		1.98305
		1.72971
		1.4977
		2.14176
		1.27338
		2.44123
		1.60088
		1.73321
		2.20673
		1.48658
		2.17596
		1.76553
		2.61864
		1.30269
		2.30637
		2.3663
		1.36234
		1.43831
		1.7613
		1.49111
		1.94883
		2.32892
		1.1323
		1.60041
		0.94788
		0.897249
		0.986876
		1.4501
		0.965452
		0.702797
		1.00101

## Sheet: Fig. 1D
10w old		30w old
Nkcc1ßKO	Control	Nkcc1ßKO	Control
1.96673	2.61263	1.17488	3.33281
1.81923	2.80142	1.20581	3.55001
1.776	2.7928	2.08457	4.90791
0.944148	4.46805	2.04338	5.4969
0.812423	5.44573	2.10515	2.33021
0.87324	5.70704	1.69095	2.19696
2.09067	3.48047	1.0982	2.15415
1.64464	3.42072	1.177	2.04869
1.72244	4.42133	1.11558	1.42934
1.07476	3.53783	2.71484	1.94642
1.22997	5.05707	2.53078	1.93403
2.04328	4.48989	5.16992	4.64654
2.03224	3.52427	4.94259	3.86331
2.01814	3.21956	3.89771	3.58823
2.04329	3.73559	3.53013	3.11411
2.71531	1.21158	3.18403	3.1168
2.46717	0.887908	3.54125	2.99913
2.10588	1.39233	3.34405	2.71161
2.38855	1.53677	2.36342	2.45714
3.35604	4.16905	1.95887	2.23628
3.0762	4.6449	2.09181	2.04744
			1.81336
			1.58495

## Sheet: Fig. 1E
10w old		30w old
Nkcc1ßKO	Control	Nkcc1ßKO	Control
0.34056	0.486071	0.152088	1.00544
0.315019	0.521194	0.156092	0.921522
0.307533	0.51959	0.269847	0.412732
0.163489	0.831265	0.264515	0.43963
0.140679	1.01316	0.272512	0.60779
0.15121	1.06178	0.218893	0.68073
0.36202	0.647529	0.142161	0.28857
0.284785	0.636414	0.152362	0.27207
0.298259	0.70653	0.144411	0.266768
0.186105	0.658202	0.351436	0.253707
0.212981	0.940849	0.32761	0.241043
0.353815	0.835328	0.456974	0.575423
0.351904	0.655678	0.412172	0.478428
0.349461	0.598988	0.458414	0.444363
0.353816	0.694993	0.432886	0.385649
0.470184	0.225411	0.305944	0.385981
0.427215	0.165192	0.253576	0.371409
0.364655	0.259038	0.270784	0.335803
0.413602	0.285911		0.30429
0.581132	0.775637
0.532676	0.864167

## Sheet: Fig. 1F
10w old		30w old
Nkcc1ßKO	Control	Nkcc1ßKO	Control
1.44341	0.600515	0.199493	2.9129
0.870956	0.66552	0.701891	2.71569
1.01406	0.811198	0.654748	1.47554
0.817775	1.74785	0.537725	1.95576
0.473132	2.28016	0.755258	2.26984
0.916191	2.40863	0.525475	1.68853
0.709405	1.17143	0.162896	0.73636
0.518794	1.41141	0.64434	0.727586
0.545329	1.68388	0.490632	1.16164
0.866931	1.27008	0.672386	0.970697
0.987338	1.37965	1.48601	1.34776
0.481628	1.51488	0.722461	0.182494
0.891012	1.56521	0.307217	0.630946
0.505709	1.63368	0.104248	0.466244
0.722442	1.5112	0.412297	1.25821
0.485251	1.15758	0.569241	1.4866
0.831399	0.875754	0.991145	0.546033
0.854826	1.07856	0.464892	0.546033
0.385014	0.845941	0.245186	0.546033
1.06013	1.58451	0.458819	1.12814
1.30139	1.04046	0.243881	1.06546
			1.06546
			1.00641
			1.4537
			1.17415

## Sheet: Fig. 3D
10w old
Time (min)	Nkcc1ßKO														Control
0	71	79	74	101	82	83	71	95	75	74	75	73	64		77	61	60	52	69	76	72	75	73	92	60	77	81	78
15	114	95	112	149	130	123	93	104	93	111	98	88	90		107	82	98	76	86	94	86	93	96	107	116	119	101	96
30	105	90	128	148	150	129	92	92	97	108	83	88	101		112	108	109	76	126	113	127	107	109	112	98	99	99	96
60	75	97	89	146	104	160	89	100	101	110	132	125	94		101	114	107	82	132	109	113	139	11	109	123	87	91	107
120	77	107	73	135	120	106	80	89	84	96	70	85	83		123	67	98	61	81	56	100	90	89	57	62	58	108	81
20w old
0	85	109	88	76	75	68	84	77	87	66	68	54	84		57	94	81	77	112	86	108	80	103	96
15	117	144	93	106	124	111	113	80	132	67	68	84	105		84	104	102	74	160	120	155	92	96	120
30	143	163	89	109	154	91	107	80	92	119	103	105	92		78	116	123	93	126	120	171	105	95	115
60	110	170	116	132	163	89	102	88	124	166	142	139	141		86	113	154	126	123	128	152	82	89	111
120	96	115	89	90	147	59	90	103	97	151	94	98	85		110	131	123	105	112	72	133	94	108	121
30w old
0	101	73	105	105	84	87	87	82	123						71	75	77	71	84	74	86	84	93
15	113	94	136	139	120	94	98	104	131						73	120	85	115	102	97	83	82	96
30	138	109	122	152	147	114	81	128	122						78	106	94	124	93	95	107	91	108
60	177	110	130	178	104	135	113	148	144						105	121	112	111	109	118	111	95	88
120	169	105	98	182	72	114	86	99	181						84	149	76	85	67	97	87	72	105

## Sheet: Fig. 4A
Weeks	Nkcc1ßKO																	Control
3	12.8	12.5	11	9.2	8.6	8.6	10	8.9	9.7	9.1	10	13.2	14	13.2	13.2	14.2		8.1	8.9	7.5	9.6	10.5	9.9	9.4	9.4	10.2
4	19.2	20.1	16.5	16.2	15.4	15.7	15.8	15.1	17	14.3	15.9	18.1	19.7	16.3	20.1	22		13.2	15.5	12.8	15.3	14	15.3	14.3	14.2	14.2
5	19.5	20.9	21.3	19.7	18.2	19.8	18.1	17.9	20.5	16.8	19.5	20.9	20.6	18.6	23	23.4		16.8	20.3	17	20.5	17.8	19.5	18.4	17.8	18.5
6	23	21	24.7	22.6	20.7	23.2	20.2	20.3	23.5	19	22.5	23.4	21.4	20.7	25.6	24.8		19.8	24.1	20.3	24.7	20.9	23	21.8	20.7	22
7	24.9	22.7	26.5	23.7	21.7	24.4	21.7	21.3	24.8	20.4	23.8	25.5	23	22.6	27.4	26.1		21.6	25.5	21.3	26.1	22.1	24.2	23	22.5	23.3
8	26.7	24.2	28.1	24.7	22.6	25.6	23.1	22.3	26	21.7	25.1	27.5	24.5	24.4	29	27.3		23.2	26.9	22.3	27.4	23.2	25.3	24.1	24.1	24.6
9	29	26.4	31.7	25.8	23.3	26.7	24.2	23.7	27.2	22.9	26.6	29.5	26.3	26.3	30.6	28.5		24.4	27.5	23.3	28.2	23.8	26.1	24.7	24.8	25.3
10	31.1	28.5	35	26.9	24	27.7	25.2	25.1	28.4	24.1	28.1	31.3	28	28.1	32.1	29.6		24.8	27	24.6	27.8	25.5	26	25.4	25.5	25.2
11	34.4	30.5	37.1	27.6	24.8	28.7	25.9	25.5	28.8	24.9	28.7	32.1	29.2	29.4	33.8	30.9		26.1	29.1	24.8	29.8	24.3	26.4	25	25.3	25.9
12	34.9	31	38.1	28.2	25.5	29.6	26.6	25.9	29.2	25.7	29.3	32.8	30.3	30.7	35.5	32.2		26.5	30.1	25.4	30.6	24.2	26	24.7	25	25.7
13	35.4	31.5	39	29	26	30.9	27.6	26.9	30.8	26.6	30.6	33.7	31.5	31.6	37.4	33.5		27.1	30	25.2	30.6	24.9	26.6	25.4	25.7	26.4
14	36.1	32.1	39.7	29.7	26.5	32.1	28.5	27.9	32.4	27.5	31.8	34.6	32.7	32.5	39.2	34.8		27.7	29.9	24.9	30.5	25.6	27.1	26	26.3	27.1
15	37.4	33.7	40.3	30.5	27.2	32.7	29.2	28.8	33.5	28.4	32.7	35.6	34.7	34.9	40.6	36.2		28.4	30.7	25.7	31.8	26.5	28.2	26.8	27.1	28.2
16	38	33.8	41.7	31.2	27.8	33.3	29.9	29.6	34.5	29.2	33.5	36.6	36.6	37.2	41.9	37.5		29	31.5	26.5	33.1	27.3	29.3	27.5	27.9	29.2
17	39.2	34.8	42.7	31.9	28.5	34.2	29.6	29.6	35	28.7	34.1	36.9	36.9	37.8	42.6	36.9		29.1	31.8	26.2	32.8	27.4	29.2	27.8	27.5	29.4
18	40.4	35.8	43.7	32.5	29.2	35.1	29.3	29.6	35.4	28.1	34.7	37.2	37.2	38.4	43.3	36.3		29.1	32	25.9	32.5	27.5	29	28.1	27.1	29.5
19	41.6	36.3	45.2	33	30.2	36.3	29.9	30.9	35.7	29.4	35.3	38.7	38	39.3	44.4	37.2		29.4	32.4	26.8	33.7	28	29.9	28.2	27.8	30.1
20	42.7	36.8	46.7	33.5	31.2	37.5	30.5	32.1	35.9	30.6	35.8	40.2	38.8	40.2	45.5	38		28.5	30.2	28.7	31.5	27.6	29.3	26.3	27.9	31
21	43.7	37.9	47.3	33.6	31.2	37.4	31.1	32.9	36.4	30.6	35.8	40.6	39.5	41	46.4	38.7		29.9	33	28	35.4	28.6	30.5	28.6	28.7	30.7
22	44.7	39	47.8	33.7	31.2	37.2	31.6	33.6	36.8	30.6	35.7	40.9	40.2	41.7	47.2	39.4		30.1	33.2	28.3	35.8	28.6	30.2	28.9	28.9	30.7
25	38.4	34.8	42.6	41.5	35.2	35.8	40.8	39.1	43.2									29.4	32.7	30.9	34.5	29.6	29.4	28.4	29.6	30.9
30	35.1	34.1	37.3	38.2	36.2	30.8	36.6	35	39.3									30.5	33.2	31.2	35.2	30.3	32	28.5	30.6	31.9

## Sheet: Fig. 4C
Week	Nkcc1ßKO																					Control
4	0.74	1.02	0.98	0.8	0.76	1.09	1.16	1.47	1.33	1.12	0.93	1.31	1.07	2.13	1.94	2.54	1.87	2.8	2.32			1.47	2.03	1.57	1.8	1.39	1.37	1.13	0.69	1.18	1.59	2.26	1.85	1.73	2.06	1.88
10	2.52	3.03	2.8	3.13	2.19	3.91	4.22	4.9	3.5	2.84	3.36	3.31	3.2									2.39	2.05	3.03	1.96	1.8	1.23	3.06	2.48	2.06	3.21
15	3.03	3.26	3.68	3.77	2.53	4.34	6.87	6.75	5.58	4.09	7.2	6.51	5.08	4.59	5.75	6.51	6.4	8.08	8.27			3.27	2.27	3.51	2.29	2.04	1.66	2.53	3.02	2.02	3.83
25	11.11	8.83	13.25	13.6	10.17	7.09	4.53	1.88	5.86	5.25	3.87	5.67	5.08	7.3	8.72	4.86	8.14	8.65	10.2	12.51		1.93	9.97	7.37	5.23	4.11	3.72	5.9	2.59	4.12		3.78	10.71	3.82	3.71	6	4.7	6.97	9.62	10.8
33	8.31	4.2	8.03	6.42	4.46	10.89	6.43	7.14	6.41													3.94	6.44	2.65	2.97	2.54	6.25	7.48	5.22	2.44

## Sheet: Fig. 4D
Week	Nkcc1ßKO																							Control
4	7.74	9	10.36	8.28	7.66	10.13	10.59	11.9	10.81	10.96	8.95	11.86	10.36	18.09	17.39	20.29	16.66	19.66	19.8					14.33	16.56	14.27	16.69	12.61	13.12	13.17	12.57	12.2	16.02	17.91	17.93	17.28	18.04	19.25
10	21.26	22.33	23.21	22.61	22.04	23.28	22.93	24.66	24.75	21.75	21.95	25.53	22.59											24.93	21.87	19.76	20.63	23.5	20.62	23.96	23.51	24	24.84
15	24.22	24.33	24.36	25.07	24.06	24.35	24.59	24.87	28.14	23.88	23.95	27.01	24.4	24.98	26.27	28.76	24.07	26.7	24.72					26.91	22.76	21.31	21.78	25.12	23	26.58	25.76	26.25	26.59
25	31.17	28.35	32.86	18.02	31.91	28.41	22.17	24.25	26.07	27.6	22.89	25.5	22.36	27.75	26.78	25.63	27.42	25.3	27.05	30.89	29.1	27.38		26.91	27.24	27.88	25.66	27.69	25.07	24.65	24.61	26.61		25.92	26.02	23.66	28.09	24.57	26.39	26.52	25.49	26.92
35	24.68	27.04	27.14	27.18	26.77	26.91	23.72	25.32	26.07															25.9	23	25.39	28.32	26.23	29.49	27.16	28.02	29.54

[truncated: 7 more sheets: Fig. 4E, Fig. 5A-B, Fig. 5C-D, Fig. 6A, Fig. 6B, Fig. 6C, Fig. 6E]
